# Supplementary material for: Biotechnology Production of Cell Biomass from the Endangered Kickxia elatine (L.) Dumort: Its Untargeted Metabolomic Analysis and Cytotoxic Potential Against Melanoma Cells
Source: Biomedicines. 2025 Jun 4;13(6):1382. doi: 10.3390/biomedicines13061382 (PMC12190243; doi:10.3390/biomedicines13061382)
Supplement: Supplementary file 1 [file biomedicines-13-01382-s001.zip]

Archive with 1 entries (1 files):
- biomedicines-3566448-supplementary.pdf
